# Supplementary material for: Describing the Core Attributes and Impact of Comprehensive Cancer Centers Internationally: A Chronological Scoping Review
Source: Cancers (Basel). 2025 Mar 18;17(6):1023. doi: 10.3390/cancers17061023 (PMC11940407; doi:10.3390/cancers17061023)
Supplement: Supplementary file 1 [file cancers-17-01023-s001.zip]

Archive with 1 entries (1 files):
- cancers-3499625-supplementary.pdf
